# Supplementary material for: Robotic Rehabilitation in Spinal Cord Injury: Neurophysiological Basis and Severity-Based Clinical Framework
Source: Brain Sci. 2026 Jul 11;16(7):732. doi: 10.3390/brainsci16070732 (PMC13406644; doi:10.3390/brainsci16070732)
Supplement: Supplementary file 1 [file brainsci-16-00732-s001.zip]

Archive with 1 entries (1 files):
- brainsci-4397346-supplementary.pdf
